# Supplementary material for: The Effects of Traditional Chinese Music and Western Classical Music on Mental Fatigue Induced by Cognitive Tasks
Source: Behav Sci (Basel). 2026 Feb 14;16(2):277. doi: 10.3390/bs16020277 (PMC12938388; doi:10.3390/bs16020277)
Supplement: Supplementary file 1 [file behavsci-16-00277-s001.zip]

Archive with 1 entries (1 files):
- behavsci-4047273-supplementary.pdf
